# Supplementary material for: External Fixation in the Treatment of Proximal Humeral Fractures: A Retrospective Single-Center Case Series
Source: J Clin Med. 2026 Apr 30;15(9):3432. doi: 10.3390/jcm15093432 (PMC13163877; doi:10.3390/jcm15093432)
Supplement: Supplementary file 1 [file jcm-15-03432-s001.zip]

Archive with 1 entries (1 files):
- jcm-4212985-supplementary.pdf
